# Supplementary material for: Fresh versus Frozen Embryo Transfer in In Vitro Fertilization/Intracytoplasmic Sperm Injection Cycles: A Systematic Review and Meta-Analysis of Neonatal Outcomes
Source: Medicina (Kaunas). 2024 Aug 22;60(8):1373. doi: 10.3390/medicina60081373 (PMC11356234; doi:10.3390/medicina60081373)
Supplement: Supplementary file 1 [file medicina-60-01373-s001.zip]

Archive with 1 entries (1 files):
- medicina-3142641-supplementary.pdf
